# Supplementary material for: Autoantibodies Targeting AT1- and ETA-Receptors Link Endothelial Proliferation and Coagulation via Ets-1 Transcription Factor
Source: Int J Mol Sci. 2021 Dec 27;23(1):244. doi: 10.3390/ijms23010244 (PMC8745726; doi:10.3390/ijms23010244)
Supplement: Supplementary file 1 [file ijms-23-00244-s001.zip]

Archive with 1 entries (1 files):
- ijms-1499795-supplementary.pdf
